# Supplementary material for: Quantification of Protein “Biomarkers” in Wheat-Based Food Systems: Dealing with Process-Related Issues
Source: Molecules. 2022 Apr 20;27(9):2637. doi: 10.3390/molecules27092637 (PMC9100356; doi:10.3390/molecules27092637)
Supplement: Supplementary file 1 [file molecules-27-02637-s001.zip]

Archive with 1 entries (1 files):
- molecules-1643881-SI.pdf
